# Supplementary material for: Wild-Grown Romanian Helleborus purpurascens Approach to Novel Chitosan Phyto-Nanocarriers—Metabolite Profile and Antioxidant Properties
Source: Plants (Basel). 2023 Oct 4;12(19):3479. doi: 10.3390/plants12193479 (PMC10574898; doi:10.3390/plants12193479)
Supplement: Supplementary file 1 [file plants-12-03479-s001.zip]

Archive with 1 entries (1 files):
- plants-2632406-supplementary.pdf
